# Supplementary material for: Over-Expression of the Cell-Cycle Gene LaCDKB1;2 Promotes Cell Proliferation and the Formation of Normal Cotyledonary Embryos during Larix kaempferi Somatic Embryogenesis
Source: Genes (Basel). 2021 Sep 17;12(9):1435. doi: 10.3390/genes12091435 (PMC8468589; doi:10.3390/genes12091435)
Supplement: Supplementary file 1 [file genes-12-01435-s001.zip]

Archive with 1 entries (1 files):
- genes-1364963-supplementary.pdf
